# Supplementary material for: Investigating the relationship between hippocampus/dentate gyrus volume and hypothalamus metabolism in participants with major depressive disorder
Source: Sci Rep. 2024 May 9;14:10622. doi: 10.1038/s41598-024-61519-z (PMC11082185; doi:10.1038/s41598-024-61519-z)
Supplement: Supplementary file 1 — Supplementary Information. [file 41598_2024_61519_MOESM1_ESM.xlsx]

## Sheet: Hip, DG and Hypothalamus
Subject #	Age (years)	Sex	Placebo/Escitalopram	Percent Hippocampus Volume Change (%)	Hippocampus Volume Pretreatment (mm^3)	Hippocampus Volume Posttreatment (mm^3)	Hypothalamus Metabolism Pretreatment (mg/(min*100 ml))	Hypothalamus Metabolism Posttreatment (mg/(min*100 ml))	Percent Hypothalamus Metabolism Change (%)	Remitter/Non-Remitter	Dentate Gyrus Volume Pretreatment (mm^3)	Dentate Gyrus Volume Posttreatment (mm^3)	Dentate Gyrus Volume Percent Change (%)	Hamilton Depression Rating Scale Pretreatment	Hamilton Depression Rating Scale Posttreatment	Hamilton Depression Rating Scale Percent Change (%)
1	26.9	Female	Escitalopram	0.10421	8444.5	8453.3	2.93768	2.44447	-16.7891	non-rem	1040.8	1094.82	5.19	19	15	-21.0526
2	20.4	Female	Escitalopram	1.02115	8000.8	8082.5	2.76601	3.04685	10.1536	non-rem	960.587	974.691	1.46824	21	23	9.52381
3	19.3	Female	Placebo	4.41465	7638.2	7975.4	2.81535	2.64541	-6.03614	non-rem	958.79	1012.2	5.57056	25	17	-32
4	27.7	Male	Escitalopram	6.76216	6702	7155.2	3.22152	2.61491	-18.83	non-rem	816.669	915.398	12.0892	20	8	-60
5	18.2	Male	Escitalopram	-4.66359	9561.3	9115.4	3.07407	2.06825	-32.7195	non-rem	1234.87	1166.53	-5.5339	27	23	-14.8148
6	20.4	Female	Placebo	-3.3784	7471	7218.6	3.13168	2.11707	-32.3983	non-rem	938.016	902.212	-3.81696	21	10	-52.381
7	18.6	Female	Escitalopram	-2.69895	7995.7	7779.9	3.23455	2.62595	-18.8156	non-rem	994.894	995.176	0.028395	29	26	-10.3448
8	18.7	Female	Placebo	-2.57174	9806.6	9554.4	2.67494	3.13289	17.1202	non-rem	1209.95	1249.96	3.30653	15	12	-20
9	23.3	Female	Placebo	-1.91366	8784.2	8616.1	2.79194	3.15881	13.1407	non-rem	1210.7	1169.62	-3.39369	14	8	-42.8571
10	22.7	Female	Escitalopram	9.08725	7450	8127	2.72844	missing	missing	non-rem	975.651	1049.73	7.59275	15	8	-46.6667
11	23.3	Female	Escitalopram	-2.49343	8414.1	8204.3	3.16556	3.08003	-2.70178	non-rem	1210.67	1160.45	-4.14761	21	17	-19.0476
12	23.1	Female	Escitalopram	-3.16796	8431.3	8164.2	3.04033	2.29858	-24.397	non-rem	1088.69	996.295	-8.4866	17	10	-41.1765
13	30.8	Male	Placebo	-0.490017	9020.1	8975.9	2.01649	2.69022	33.4111	non-rem	1218.13	1274.51	4.62893	18	13	-27.7778
14	19.6	Female	Placebo	-0.263146	9006.4	8982.7	2.85201	2.6628	-6.63406	non-rem	1085.57	1032.45	-4.89316	17	8	-52.9412
15	33.6	Male	Escitalopram	-0.703069	7979.3	7923.2	2.75635	2.67424	-2.97893	non-rem	1122.68	1121.1	-0.141069	13	7	-46.1538
16	20.5	Female	Placebo	0.457242	7873.3	7909.3	2.38352	2.16388	-9.21496	non-rem	1013.63	1006.09	-0.743494	18	12	-33.3333
17	64.5	Female	Escitalopram	2.18363	8499.6	8685.2	2.65262	2.61573	-1.39064	non-rem	1137.78	1198.51	5.33758	16	15	-6.25
18	23.9	Female	Placebo	-0.721861	7411.4	7357.9	2.61918	2.57699	-1.61074	non-rem	929.09	942.816	1.47739	23	16	-30.4348
19	24.6	Female	Escitalopram	-1.1662	8797.8	8695.2	2.63804	2.40237	-8.93344	non-rem	1095.47	1089.51	-0.544173	18	16	-11.1111
20	26	Female	Placebo	5.24082	7491.2	7883.8	2.76455	2.19571	-20.5763	non-rem	905.581	994.355	9.80296	11	6	-45.4545
21	20.5	Male	Escitalopram	6.88322	7782.7	8318.4	2.64492	2.79388	5.63186	non-rem	1013.47	1034.91	2.1155	22	10	-54.5455
22	21.6	Male	Placebo	-1.63752	8610.6	8469.6	2.36409	2.8427	20.2448	non-rem	1075.7	1065.81	-0.919286	17	14	-17.6471
23	20.8	Female	Placebo	-1.83336	9845.3	9664.8	2.69867	2.08859	-22.6066	non-rem	1261.75	1246.46	-1.21142	14	15	7.14286
24	20.6	Female	Escitalopram	2.63334	7750.6	7954.7	2.70167	1.45538	-46.1301	non-rem	944.699	1014.3	7.36782	17	8	-52.9412
25	46	Female	Placebo	1.44269	7638.5	7748.7	3.04397	2.81547	-7.50644	non-rem	970.415	939.893	-3.1453	18	18	0
26	21.9	Female	Escitalopram	-2.17163	9246.5	9045.7	3.06251	2.56377	-16.2853	non-rem	1248.34	1225.51	-1.82912	17	11	-35.2941
27	21.2	Female	Escitalopram	0.561542	9242.4	9294.3	2.83583	2.39544	-15.5294	non-rem	1200.66	1145.31	-4.61047	10	8	-20
28	21.2	Female	Placebo	-2.61091	8656	8430	2.3348	2.41624	3.48834	non-rem	1023.15	1100.72	7.58136	16	10	-37.5
29	62.1	Female	Escitalopram	1.0119	6443.3	6508.5	2.52125	2.75105	9.11487	non-rem	823.791	818.161	-0.683426	19	14	-26.3158
30	53.5	Female	Escitalopram	0.552155	7334.9	7375.4	2.59311	2.04915	-20.9771	non-rem	1009.45	1031.17	2.15128	18	12	-33.3333
31	21.4	Female	Escitalopram	-2.60328	9084.7	8848.2	2.66955	2.76458	3.55986	non-rem	1136.88	1208.89	6.33434	22	10	-54.5455
32	24.1	Female	Placebo	-3.89623	9247.4	8887.1	2.14143	2.37963	11.1234	non-rem	1187.79	1138.79	-4.1253	17	20	17.6471
33	50.8	Female	Escitalopram	-2.47098	8029.2	7830.8	2.52076	2.26188	-10.2696	non-rem	1028.4	962.315	-6.426	27	22	-18.5185
34	26.4	Female	Placebo	0.221607	9611.6	9632.9	2.34034	2.83644	21.1977	non-rem	1265.31	1276.59	0.891479	20	17	-15
35	48.5	Female	Escitalopram	-1.7147	7820.6	7686.5	2.1877	2.66011	21.5936	non-rem	1019.33	1004.37	-1.4669	19	24	26.3158
36	32.8	Male	Escitalopram	-2.96263	9815.6	9524.8	2.46151	2.49566	1.38704	non-rem	1220.77	1174.16	-3.81789	27	15	-44.4444
37	50.6	Male	Escitalopram	-0.0178972	8381.2	8379.7	2.08862	2.04763	-1.96275	non-rem		1124.53	missing	19	8	-57.8947
38	25.6	Male	Escitalopram	-0.813305	8213.4	8146.6	2.07496	2.51298	21.1094	non-rem	1038.08	1006.7	-3.02302	28	22	-21.4286
39	25.7	Male	Placebo	3.61355	9071.4	9399.2	2.07834	2.30521	10.916	non-rem	1101.56	1174.6	6.63049	12	10	-16.6667
40	59.7	Male	Placebo	-18.6968	9146.5	7436.4	2.25688	2.61847	16.0219	non-rem	1212.01	1015.5	-16.213	11	12	9.09091
41	29	Male	Placebo	9.74863	8131.4	8924.1	2.47601	missing	missing	non-rem	1121.33	1178.63	5.11035	27	16	-40.7407
42	46.4	Male	Placebo	0.315293	9419.8	9449.5	2.12945	2.69773	26.6867	non-rem	1292.12	1279.17	-1.00165	21	16	-23.8095
43	21.2	Female	Placebo	-1.04844	8631.9	8541.4	2.64258	2.08872	-20.9591	rem	1167.9	1124.18	-3.74306	15	5	-66.6667
44	23.6	Male	Placebo	1.88178	10022.4	10211	2.4317	2.37812	-2.20332	rem	1281.17	1309.55	2.21476	17	3	-82.3529
45	19.5	Male	Placebo	0.630402	9961.9	10024.7	2.79661	2.78795	-0.309615	rem	1240.97	1320.56	6.41416	18	7	-61.1111
46	18.4	Female	Escitalopram	-0.3557	9924.1	9888.8	3.27473	3.0545	-6.72511	rem	1198.24	1228.87	2.55593	9	3	-66.6667
47	18.2	Female	Placebo	missing	7931.3	missing	2.44399	missing	missing	rem	931.745	missing	missing	16	4	-75
48	28	Female	Placebo	-0.526519	7502.1	7462.6	2.85116	2.89305	1.4692	rem	961.371	916.756	-4.64077	8	2	-75
49	21	Male	Placebo	-1.71975	9082.7	8926.5	2.94988	2.65908	-9.85814	rem	1197.42	1237.01	3.3068	19	1	-94.7368
50	21.8	Male	Placebo	1.52645	9859.5	10010	2.5669	2.23032	-13.1121	rem	1336.84	1419.77	6.20332	16	1	-93.75
51	64.1	Female	Placebo	-1.84026	8879.2	8715.8	2.40594	2.04796	-14.8792	rem	1213.9	1166.37	-3.91578	15	7	-53.3333
52	18.9	Female	Placebo	2.57668	7238	7424.5	2.53222	2.4056	-5.00004	rem	887.072	919.501	3.6557	14	5	-64.2857
53	18.2	Male	Escitalopram	0.938673	8789	8871.5	2.35907	1.89868	-19.5156	rem	1182.46	1196.51	1.18767	16	6	-62.5
54	18.7	Female	Placebo	-2.27795	8753.5	8554.1	2.02384	2.33704	15.4751	rem	1092.16	1107.72	1.42493	19	6	-68.4211
55	45.2	Male	Placebo	1.22679	8094.3	8193.6	2.51949	2.55516	1.41575	rem	1004.93	1054.63	4.94599	16	6	-62.5
56	22.6	Female	Escitalopram	-0.415094	7974.1	7941	2.54363	2.15425	-15.308	rem	969.618	1003.85	3.53064	20	7	-65
57	22.8	Male	Escitalopram	2.57867	8733.2	8958.4	2.69894	2.4857	-7.90077	rem	1131.49	1155.02	2.07967	19	4	-78.9474
58	33.9	Male	Placebo	2.08196	9246.1	9438.6	2.70058	2.79955	3.66466	rem	1266.15	1285.41	1.52134	15	0	-100
59	20.1	Female	Placebo	-0.70668	8377.2	8318	2.5914	2.50033	-3.51417	rem	1115.4	1062.88	-4.70852	15	4	-73.3333
60	55.3	Male	Escitalopram	-0.338852	8528.8	8499.9	2.25873	2.13455	-5.49753	rem	1095.02	1090.76	-0.388807	22	3	-86.3636
61	21.8	Male	Escitalopram	-3.10357	10571.7	10243.6	2.45086	2.70805	10.4939	rem	1323.49	1234.56	-6.71945	16	1	-93.75
62	62.6	Female	Escitalopram	-0.394758	7928.9	7897.6	1.56783	2.23978	42.8583	rem	1039.71	980.579	-5.68762	14	4	-71.4286
63	21.3	Male	Escitalopram	3.86519	8747.3	9085.4	2.25947	2.18797	-3.16434	rem	1222.93	1268.28	3.70863	17	6	-64.7059
64	24.3	Female	Placebo	missing	missing	8339.8	missing	3.72435	missing	non-rem	1196.63	1089.25	-8.97402	18	13	-27.7778
65	59.9	Female	Placebo	-3.91372	8214.7	7893.2	2.46611	2.46319	-0.118689	rem	986.377	938.81	-4.82244	15	7	-53.3333
